# Supplementary material for: Knitting Elastic Conductive Fibers of MXene/Natural Rubber for Multifunctional Wearable Sensors
Source: Polymers (Basel). 2024 Jun 27;16(13):1824. doi: 10.3390/polym16131824 (PMC11244089; doi:10.3390/polym16131824)
Supplement: Supplementary file 1 [file polymers-16-01824-s001.zip]

Archive with 1 entries (1 files):
- polymers-3051163-supplementary.pdf
